# Supplementary material for: A new prediction model of hepatocellular carcinoma based on N7-methylguanosine modification
Source: BMC Gastroenterol. 2023 Apr 20;23:131. doi: 10.1186/s12876-023-02757-9 (PMC10120187; doi:10.1186/s12876-023-02757-9)
Supplement: Supplementary file 1 — Additional file 1: Table S1. M7G related genes used in this study. [file 12876_2023_2757_MOESM1_ESM.xlsx]

## Sheet: Sheet1
M7G related genes used in this study.
METTL1
WDR4
NSUN2
DCP2
DCPS
NUDT10
NUDT11
NUDT16
NUDT3
NUDT4
NUDT4B
AGO2
CYFIP1
EIF4E
EIF4E1B
EIF4E2
EIF4E3
GEMIN5
LARP1
NCBP1
NCBP2
NCBP3
EIF3D
EIF4A1
EIF4G3
IFIT5
LSM1
NCBP2L
SNUPN
