# Supplementary material for: A new prediction model of hepatocellular carcinoma based on N7-methylguanosine modification
Source: BMC Gastroenterol. 2023 Apr 20;23:131. doi: 10.1186/s12876-023-02757-9 (PMC10120187; doi:10.1186/s12876-023-02757-9)
Supplement: Supplementary file 2 — Additional file 2: Table S2. The differentially expressed m7G-related genes between HCC and normal samples. [file 12876_2023_2757_MOESM2_ESM.xlsx]

## Sheet: Table.S2
The differentially expressed m7G-related genes between HCC and normal samples.
gene	conMean	treatMean	logFC	pValue
NUDT10	0.30579	0.0659106	-2.21396	1.7e-24
EIF4E3	1.28847	0.90427	-0.510829	4.62e-06
EIF4E	0.840025	1.04164	0.310347	0.00412299
NUDT16	6.94675	9.08988	0.387923	6.59e-05
NCBP1	3.28911	4.46477	0.440889	5.07e-06
NCBP3	0.994577	1.37981	0.472312	3.88e-05
NUDT4	1.73388	2.44367	0.495042	0.00011215
CYFIP1	5.00383	7.5807	0.599298	1.59e-10
LSM1	4.83314	7.35822	0.606396	5.79e-07
EIF4E2	5.71197	9.03968	0.662285	1.3e-18
EIF4A1	0.364939	0.579986	0.668363	0.000119117
NUDT3	1.08906	1.86193	0.773712	1.11e-15
SNUPN	2.08851	3.63603	0.799888	1.1e-22
GEMIN5	1.71667	3.0751	0.841025	1.22e-15
EIF4G3	2.60938	5.0647	0.956767	2.89e-13
NCBP2	4.06747	8.70611	1.0979	4.66e-23
EIF3D	16.5831	37.2082	1.16591	1.78e-22
LARP1	7.79048	19.543	1.32687	1.82e-24
AGO2	0.575442	1.88518	1.71196	3.15e-23
NUDT11	0.0164291	0.183073	3.47809	0.00287205
