# Supplementary material for: A new prediction model of hepatocellular carcinoma based on N7-methylguanosine modification
Source: BMC Gastroenterol. 2023 Apr 20;23:131. doi: 10.1186/s12876-023-02757-9 (PMC10120187; doi:10.1186/s12876-023-02757-9)
Supplement: Supplementary file 3 — Additional file 3: Table S3. 461 m7G-related lncRNAs. [file 12876_2023_2757_MOESM3_ESM.xlsx]

## Sheet: Sheet1
Four hundred and sixty-one m7G-related lncRNAs.
ID
AC008764.2
VPS9D1-AS1
U91328.3
AC015871.3
AL357079.1
AC116914.2
STARD4-AS1
AL355488.1
SUV39H2-DT
LINC01224
AC015813.1
CCDC18-AS1
C2orf49-DT
TMCC1-AS1
AL157392.3
DGUOK-AS1
HM13-IT1
AC027796.4
AL606489.1
CTBP1-DT
ARHGAP27P1-BPTFP1-KPNA2P3
AL355102.4
AC099850.3
RNASEH1-AS1
AC090198.1
AC093227.1
SNHG29
AP000873.1
LINC01315
CENATAC-DT
SREBF2-AS1
AC037459.2
AC008915.2
AC105206.2
AC079684.1
AL049840.3
AC099508.2
RHPN1-AS1
AL035461.2
AL133410.1
CHROMR
AC087501.4
AL513534.2
AC095057.3
AC073957.3
AL355574.1
FAM111A-DT
AC124312.2
LINC01311
THAP9-AS1
ZKSCAN2-DT
LINC02693
EPB41L4A-AS1
AC127024.4
AC004253.1
AC046143.1
KTN1-AS1
AC139795.2
AC063919.1
MIR4435-2HG
AC113139.1
ZFAS1
AC102953.2
AP001189.3
PTOV1-AS1
MIR181A2HG
AL158212.3
AL118506.1
ASH1L-AS1
CDC37L1-DT
AP001318.2
ERICH6-AS1
ZBTB11-AS1
AC011468.1
PSMA3-AS1
FGD5-AS1
AC005332.5
THUMPD3-AS1
AC055855.1
LINC02331
TTC23L-AS1
GPRC5D-AS1
MIR23AHG
AC012313.1
MKLN1-AS
AC093484.4
AC021851.1
AC138207.2
ARF4-AS1
ZNF433-AS1
AC009163.7
AC008735.4
AF117829.1
EPB41L4A-DT
LINC-PINT
LINC01560
PPP1R26-AS1
AC005670.3
AC008906.1
AC020907.4
ZNF32-AS2
AC011498.6
AL133243.2
GAS5
AC016065.1
AP003392.1
AC008105.2
AP003721.4
AC139768.1
AC008124.1
AC098484.1
AC115618.2
AC127024.5
AL513218.1
AC107375.1
DANCR
AC114730.3
AP002449.1
UBA6-AS1
RNF216P1
MIATNB
AL031186.1
AL117379.1
WAC-AS1
AC007066.2
AC004816.1
MAPKAPK5-AS1
AC010834.3
AC135178.6
AC112220.2
PSPC1-AS2
MIR4453HG
AL512791.1
SNHG10
AC091057.1
HNRNPD-DT
RPARP-AS1
AC008074.2
AC024075.1
NRSN2-AS1
ABALON
LINC01278
ST3GAL6-AS1
AC004803.1
AC010186.3
AC005261.1
AL662797.1
LINC02802
AL671710.1
AF279873.3
MYG1-AS1
OIP5-AS1
AL031600.1
SCAT2
AL450326.1
AC109460.2
SUGT1-DT
AC068987.3
AC020978.4
POLH-AS1
NFYC-AS1
AC232271.1
AC104083.1
AC092171.5
AC120053.1
SNHG26
AL513327.1
TNFRSF10A-AS1
FBXL19-AS1
AL133355.1
AC092118.2
STARD7-AS1
AC107959.3
AC015849.3
AC084018.1
AC138230.1
AC046143.2
AC107027.3
AL592148.3
PAXIP1-AS2
TAPT1-AS1
AC010326.3
AL662791.1
AL359715.3
MIR222HG
AC000123.1
AC068580.1
AL049840.5
SNHG6
AC073046.1
MIR600HG
AC090559.1
AC063948.1
Z83843.1
GARS1-DT
HCG18
AL603839.2
ADAMTSL4-AS2
AC124045.1
AC027682.6
AC093297.2
AC093110.1
AC008115.3
ZNF528-AS1
AC004148.1
AC048341.2
AC108449.2
TRAPPC12-AS1
AP001469.3
EIF3J-DT
AL590705.3
AC012467.2
AL118516.1
AL365330.1
AC022150.2
INE1
C8orf49
LINC00205
PRR34-AS1
PINK1-AS
LINC00662
AL354733.3
ZNF232-AS1
AC004812.2
AC084117.1
RAD51-AS1
AC073569.2
EBLN3P
AC005034.3
BOLA3-AS1
SLC30A6-DT
AC020915.2
AP005899.1
AP002807.1
AL121772.3
AL139287.1
TRIM52-AS1
LINC00909
ZNF32-AS1
AC026356.1
SNHG12
GIHCG
AC073575.2
AC108463.2
AC018647.2
SNHG14
AC007038.1
PRKAR1B-AS2
LINC00641
LINC00665
AC008870.2
AL360181.2
UBR5-AS1
SNHG20
AL353804.1
NCK1-DT
AC012615.6
AC006504.5
AC083799.1
AC002553.1
AC006504.7
AL121899.1
ARRDC1-AS1
AC010969.2
AL035071.1
AL050341.2
LINC01355
CTC-338M12.4
AL353708.3
LINC00265
AC004943.2
AC005034.5
SNHG17
LINC02035
WARS2-AS1
LINC01521
AL358472.3
AC060766.6
AC073896.4
ERICD
AC067852.2
AC108010.1
ZNF529-AS1
NIFK-AS1
SNHG25
REPIN1-AS1
AC245041.2
PTPRN2-AS1
PPP4R3B-DT
PXN-AS1
HK2-DT
SNHG30
OCIAD1-AS1
AC074117.1
AC007383.1
AC018904.1
AC026401.3
SLBP-DT
AL928654.2
AC126118.1
AC009120.2
AC104532.2
AC083843.2
TTC28-AS1
AL021878.2
SNHG32
AP000704.1
AL031673.1
AC067838.1
CYTOR
SUCLG2-AS1
NRAV
AL513320.1
NNT-AS1
ZNF674-AS1
AC084824.4
DNAJC9-AS1
AC060766.3
AC004908.2
AC129510.1
ZEB1-AS1
LINC00342
IDH1-AS1
NORAD
AC073842.2
AC022211.2
AC099778.1
SNHG1
AC093788.1
NR2F1-AS1
AC005332.6
AL049840.2
AC116351.1
OTUD6B-AS1
HNF4A-AS1
AC005104.1
HMGN3-AS1
JPX
AC092119.2
AC145098.1
AL080317.2
CAPN10-DT
LINC00653
ANKRD10-IT1
LINC01004
AC100861.1
AC092171.4
MID1IP1-AS1
AC139887.2
MED8-AS1
AC105020.6
AC027097.1
SBF2-AS1
TMEM147-AS1
MELTF-AS1
AC022167.2
NUTM2A-AS1
AC016747.1
PANK2-AS1
SNHG16
AC138956.1
AC010761.1
AC022007.1
LINC00294
AC034229.4
PTOV1-AS2
AL122035.1
AC027644.3
AC018690.1
AP001505.1
AC011462.4
SAPCD1-AS1
LENG8-AS1
AC125257.1
AC024060.2
AC005261.3
AL391121.1
AC010201.2
ALOX12-AS1
AL132989.1
SNHG7
AC006435.2
AL139349.1
LHFPL3-AS2
BACE1-AS
SNHG8
LINC01687
PAN3-AS1
AP001453.2
AC011472.1
AP000759.1
HCG11
AP001372.2
SNHG3
AL356299.2
LINC00106
AL139286.1
AL136531.1
AC092118.1
SNHG21
CR936218.1
AC145207.5
C1RL-AS1
AC104564.3
AL031985.3
ALDH1L1-AS2
AC090589.3
LINC01011
AC145423.1
AF131215.6
Z95115.1
AC005253.1
AL031714.1
HCG15
AC112491.1
LINC02037
UBL7-AS1
AL513550.1
AP003174.1
AC006547.1
AC016394.1
AC096536.2
AC011451.1
AC012073.1
ZNF790-AS1
DCXR-DT
AC138028.4
AC020656.2
AC007996.1
AL138921.2
RASAL2-AS1
AL022328.1
AL138756.1
AL022328.2
KDM4A-AS1
AC092953.2
SNHG5
AL390728.5
AC107068.1
CD27-AS1
FAM201A
AC004908.1
LINC02041
AC008735.2
AC021078.1
AC007406.4
AC099850.1
NUTM2B-AS1
AC005288.1
AC132872.3
NOP14-AS1
CHASERR
RPL37A-DT
BX537318.1
NRIR
AC002398.1
PITPNA-AS1
AC142472.1
AL049840.4
ADNP-AS1
SNHG4
